# Supplementary material for: Containing novel SARS-CoV-2 variants at source is possible with high-intensity sequencing
Source: PNAS Nexus. 2022 Aug 19;1(4):pgac159. doi: 10.1093/pnasnexus/pgac159 (PMC9465520; doi:10.1093/pnasnexus/pgac159)
Supplement: pgac159_Supplemental_Files [file pgac159_supplemental_files.zip]

Archive with 8 entries (8 files):
- PNASNEXUS-PNASNEXUS-2022-00266-T-s01.txt
- PNASNEXUS-PNASNEXUS-2022-00266-T-s02.pdf
- PNASNEXUS-PNASNEXUS-2022-00266-T-s03.tex
- PNASNEXUS-PNASNEXUS-2022-00266-T-s04.cls
- PNASNEXUS-PNASNEXUS-2022-00266-T-s05.eps
- PNASNEXUS-PNASNEXUS-2022-00266-T-s06.jpg
- PNASNEXUS-PNASNEXUS-2022-00266-T-s07.bib
- PNASNEXUS-PNASNEXUS-2022-00266-T-s08.bib
