# Supplementary material for: Containing novel SARS-CoV-2 variants at source is possible with high-intensity sequencing
Source: PNAS Nexus. 2022 Aug 19;1(4):pgac159. doi: 10.1093/pnasnexus/pgac159 (PMC9465520; doi:10.1093/pnasnexus/pgac159)
Supplement: pgac159_Supplemental_Files [file pgac159_supplemental_files.zip › PNASNEXUS-PNASNEXUS-2022-00266-T-s01.txt]

\relax 
\providecommand\zref@newlabel[2]{}
\providecommand\hyper@newdestlabel[2]{}
\providecommand\babel@aux[2]{}
\@nameuse{bbl@beforestart}
\providecommand\HyperFirstAtBeginDocument{\AtBeginDocument}
\HyperFirstAtBeginDocument{\ifx\hyper@anchor\@undefined
\global\let\oldcontentsline\contentsline
\gdef\contentsline#1#2#3#4{\oldcontentsline{#1}{#2}{#3}}
\global\let\oldnewlabel\newlabel
\gdef\newlabel#1#2{\newlabelxx{#1}#2}
\gdef\newlabelxx#1#2#3#4#5#6{\oldnewlabel{#1}{{#2}{#3}}}
\AtEndDocument{\ifx\hyper@anchor\@undefined
\let\contentsline\oldcontentsline
\let\newlabel\oldnewlabel
\fi}
\fi}
\global\let\hyper@last\relax 
\gdef\HyperFirstAtBeginDocument#1{#1}
\providecommand\HyField@AuxAddToFields[1]{}
\providecommand\HyField@AuxAddToCoFields[2]{}
\bibstyle{pnas-new}
\babel@aux{english}{}
\citation{keeling2011}
\citation{jones2021estimating}
\citation{li2020early}
\citation{kurtz1978strong}
\citation{uk_ons_pop}
\citation{kurtz1978strong}
\@writefile{toc}{\contentsline {section}{\numberline {S1}Stochastic transmission model}{S-1}{section.1}\protected@file@percent }
\newlabel{sec:stoch_transmission_model}{{S1}{S-1}{Stochastic transmission model}{section.1}{}}
\newlabel{eq:stoch_model_S}{{S1}{S-1}{Stochastic transmission model}{equation.1.1}{}}
\newlabel{eq:stoch_model_E}{{S2}{S-1}{Stochastic transmission model}{equation.1.2}{}}
\newlabel{eq:stoch_model_V}{{S5}{S-1}{Stochastic transmission model}{equation.1.5}{}}
\citation{van1992stochastic}
\citation{van1992stochastic}
\newlabel{eq:det_model_S}{{S7}{S-2}{Stochastic transmission model}{equation.1.7}{}}
\newlabel{eq:det_model_V}{{S11}{S-2}{Stochastic transmission model}{equation.1.11}{}}
\newlabel{eq:avg_susceptibility}{{S12}{S-2}{Stochastic transmission model}{equation.1.12}{}}
\@writefile{toc}{\contentsline {section}{\numberline {S2}Modelling spatial spread of variants}{S-2}{section.2}\protected@file@percent }
\newlabel{sec:modelling_spatial_spread}{{S2}{S-2}{Modelling spatial spread of variants}{section.2}{}}
\@writefile{toc}{\contentsline {subsection}{\numberline {A}General case}{S-2}{subsection.2.1}\protected@file@percent }
\newlabel{eq:importation_equation}{{S13}{S-2}{General case}{equation.2.13}{}}
\newlabel{eq:importation_equation_superposition}{{S14}{S-2}{General case}{equation.2.14}{}}
\newlabel{eq:defn_of_h}{{S15}{S-2}{General case}{equation.2.15}{}}
\newlabel{eq:imports_prob}{{S16}{S-2}{General case}{equation.2.16}{}}
\newlabel{eq:TIPP_master_equation}{{S17}{S-2}{General case}{equation.2.17}{}}
\citation{temme1996special}
\citation{keeling2011}
\newlabel{eq:expected_time_to_nth_import1}{{S19}{S-3}{General case}{equation.2.19}{}}
\newlabel{eq:expected_time_to_nth_import2}{{S20}{S-3}{General case}{equation.2.20}{}}
\@writefile{toc}{\contentsline {subsection}{\numberline {B}Exponential growth in the origin}{S-3}{subsection.2.2}\protected@file@percent }
\newlabel{sec:spread_exp_growth_origin}{{B}{S-3}{Exponential growth in the origin}{subsection.2.2}{}}
\newlabel{eq:integrated_poisson_distribution}{{S21}{S-3}{Exponential growth in the origin}{equation.2.21}{}}
\newlabel{eq:exp_integral_defn}{{S22}{S-3}{Exponential growth in the origin}{equation.2.22}{}}
\newlabel{eq:tau_n_defn}{{S23}{S-3}{Exponential growth in the origin}{equation.2.23}{}}
\@writefile{toc}{\contentsline {subsection}{\numberline {C}Upper bound on the expected time of importation}{S-3}{subsection.2.3}\protected@file@percent }
\newlabel{sec:upper_bound}{{C}{S-3}{Upper bound on the expected time of importation}{subsection.2.3}{}}
\citation{brett2013stochastic}
\@writefile{toc}{\contentsline {subsection}{\numberline {D}Statistical inference using the TIPP model}{S-4}{subsection.2.4}\protected@file@percent }
\newlabel{eq:arrival_times_probability}{{S30}{S-4}{Statistical inference using the TIPP model}{equation.2.30}{}}
\newlabel{eq:tipp_log_likelihood}{{S31}{S-4}{Statistical inference using the TIPP model}{equation.2.31}{}}
\newlabel{eq:tipp_log_likelihood_simplify}{{S32}{S-4}{Statistical inference using the TIPP model}{equation.2.32}{}}
\newlabel{eq:defn_q_mle}{{S33}{S-4}{Statistical inference using the TIPP model}{equation.2.33}{}}
\@writefile{toc}{\contentsline {section}{\numberline {S3}Modelling the identification of variants}{S-4}{section.3}\protected@file@percent }
\newlabel{sec:modelling_identification}{{S3}{S-4}{Modelling the identification of variants}{section.3}{}}
\@writefile{toc}{\contentsline {subsection}{\numberline {A}Including variant detections in the model and accounting for observation delays}{S-4}{subsection.3.1}\protected@file@percent }
\citation{keeling2011}
\newlabel{eq:defn_D}{{S35}{S-5}{Including variant detections in the model and accounting for observation delays}{equation.3.35}{}}
\@writefile{toc}{\contentsline {subsection}{\numberline {B}Exponential growth in the origin}{S-5}{subsection.3.2}\protected@file@percent }
\newlabel{sec:detection_exp_growth_origin}{{B}{S-5}{Exponential growth in the origin}{subsection.3.2}{}}
\newlabel{eq:observations_approximation}{{S37}{S-5}{Exponential growth in the origin}{equation.3.37}{}}
\newlabel{eq:delay_mgf}{{S38}{S-5}{Exponential growth in the origin}{equation.3.38}{}}
\newlabel{eq:defn_D_end}{{S40}{S-5}{Exponential growth in the origin}{equation.3.40}{}}
\@writefile{toc}{\contentsline {subsection}{\numberline {C}Quantifying the prospects of identifying a variant before exportation}{S-5}{subsection.3.3}\protected@file@percent }
\newlabel{sec:identify_before_exportation}{{C}{S-5}{Quantifying the prospects of identifying a variant before exportation}{subsection.3.3}{}}
\citation{marschner2021estimating}
\citation{alene2021serial}
\citation{constable2013stochastic}
\newlabel{eq:prob_detections_given_events}{{S42}{S-6}{Quantifying the prospects of identifying a variant before exportation}{equation.3.42}{}}
\newlabel{eq:defn_p}{{S43}{S-6}{Quantifying the prospects of identifying a variant before exportation}{equation.3.43}{}}
\newlabel{eq:nbd_pmf}{{S44}{S-6}{Quantifying the prospects of identifying a variant before exportation}{equation.3.44}{}}
\newlabel{eq:defn_prob_identification}{{S45}{S-6}{Quantifying the prospects of identifying a variant before exportation}{equation.3.45}{}}
\newlabel{eq:p0}{{S46}{S-6}{Quantifying the prospects of identifying a variant before exportation}{equation.3.46}{}}
\@writefile{toc}{\contentsline {subsection}{\numberline {D}Identifying variant using sequencing data}{S-6}{subsection.3.4}\protected@file@percent }
\@writefile{toc}{\contentsline {subsection}{\numberline {E}Identifying a variant using mortality data}{S-6}{subsection.3.5}\protected@file@percent }
\@writefile{toc}{\contentsline {subsection}{\numberline {F}Identifying a variant using vaccine-breakthrough mortality data}{S-6}{subsection.3.6}\protected@file@percent }
\newlabel{sec:identifying_breakthrough_data}{{F}{S-6}{Identifying a variant using vaccine-breakthrough mortality data}{subsection.3.6}{}}
\citation{temme1996special}
\@writefile{toc}{\contentsline {section}{\numberline {S4}Combining monitoring schemes}{S-7}{section.4}\protected@file@percent }
\newlabel{sec:combining_schemes}{{S4}{S-7}{Combining monitoring schemes}{section.4}{}}
\newlabel{eq:importation_equation_superposition_two}{{S50}{S-7}{Combining monitoring schemes}{equation.4.50}{}}
\newlabel{eq:multinomial}{{S51}{S-7}{Combining monitoring schemes}{equation.4.51}{}}
\newlabel{eq:defn_neg_multinomial}{{S52}{S-7}{Combining monitoring schemes}{equation.4.52}{}}
\newlabel{eq:defn_two_neg_binom}{{S54}{S-7}{Combining monitoring schemes}{equation.4.54}{}}
\@writefile{toc}{\contentsline {section}{\numberline {S5}Identification of variant through clusters of incidence}{S-8}{section.5}\protected@file@percent }
\newlabel{sec:id_through_incidence_clusters}{{S5}{S-8}{Identification of variant through clusters of incidence}{section.5}{}}
\newlabel{eq:defn_D_C}{{S57}{S-8}{Identification of variant through clusters of incidence}{equation.5.57}{}}
\newlabel{eq:defn_Q_t_D}{{S60}{S-8}{Identification of variant through clusters of incidence}{equation.5.60}{}}
\citation{washington2021emergence}
\citation{washington2021emergence}
\citation{washington2021emergence}
\citation{washington2021emergence}
\citation{washington2021emergence}
\citation{washington2021emergence}
\@writefile{lof}{\contentsline {figure}{\numberline {S1}{\ignorespaces Sensitivity of the estimated expected inter-arrival time to uncertainty stemming from the underlying phylogenetic analysis of alpha variant importation in the US \cite  {washington2021emergence}. A) Violin plots showing the posterior density for the time of most recent common ancestor (TMRCA) from the MCMC analysis of sequence data presented in \cite  {washington2021emergence}. The TMRCA is treated as a proxy for the time the lineage was imported into the US \cite  {washington2021emergence}. Black dots indicate the posterior median TMRCA. B) Distribution of maximum likelihood estimates (MLEs) of the parameter $q_j$, found by fitting to each posterior sample individually. The MLE found by fitting to the posterior median (as shown in Figure 2) is indicated by the vertical dashed line. The maxima fall on discrete values due to the time-series of individuals infectious with the alpha variant in the UK (a covariate in the model, see Section~\ref  {sec:modelling_spatial_spread}) being constant within each day. C) Uncertainty in the estimated expected inter-arrival time. Due to the limited range of estimates of $q^{\mathrm  {MLE}}$ (due in turn to the limited range in estimates of the TMRCA for the final imported case, see Eq.~\ref  {eq:defn_q_mle}), the central 95-percentile for the distribution in the expected inter-arrival time is extremely narrow across the series of imported infections. For context, the median estimate of the observed inter-arrival time is also shown (blue line).\relax }}{S-10}{figure.caption.1}\protected@file@percent }
\providecommand*\caption@xref[2]{\@setref\relax\@undefined{#1}}
\newlabel{fig:sequencing_posterior_analysis}{{S1}{S-10}{Sensitivity of the estimated expected inter-arrival time to uncertainty stemming from the underlying phylogenetic analysis of alpha variant importation in the US \cite {washington2021emergence}. A) Violin plots showing the posterior density for the time of most recent common ancestor (TMRCA) from the MCMC analysis of sequence data presented in \cite {washington2021emergence}. The TMRCA is treated as a proxy for the time the lineage was imported into the US \cite {washington2021emergence}. Black dots indicate the posterior median TMRCA. B) Distribution of maximum likelihood estimates (MLEs) of the parameter $q_j$, found by fitting to each posterior sample individually. The MLE found by fitting to the posterior median (as shown in Figure 2) is indicated by the vertical dashed line. The maxima fall on discrete values due to the time-series of individuals infectious with the alpha variant in the UK (a covariate in the model, see Section~\ref {sec:modelling_spatial_spread}) being constant within each day. C) Uncertainty in the estimated expected inter-arrival time. Due to the limited range of estimates of $q^{\mathrm {MLE}}$ (due in turn to the limited range in estimates of the TMRCA for the final imported case, see Eq.~\ref {eq:defn_q_mle}), the central 95-percentile for the distribution in the expected inter-arrival time is extremely narrow across the series of imported infections. For context, the median estimate of the observed inter-arrival time is also shown (blue line).\relax }{figure.caption.1}{}}
\@writefile{lof}{\contentsline {figure}{\numberline {S2}{\ignorespaces Prospects for detecting and containing a variant with increased vaccine breakthrough mortality probability. A) Regardless of methodology, detection of the variant requires sufficient mortality for the variant to be detected (blue line). During that period, spillover transmission from the origin location may occur (orange line). B) The average exported infections prior to detection is inversely proportional to the probability of mortality from vaccine breakthrough infection, $p_\mu ^V$. Furthermore, assuming equal vaccine coverage in both the origin and destination location, at low-to-intermediate vaccine coverage (30\% coverage shown), increased protection against breakthrough infection ($\epsilon _V$) decreases the ability to detect the variant before spatial spread: vaccination protects against infection, reducing breakthrough mortality, while the large susceptible pool allows for incidence to increase -- thereby increasing the probability of exportation. C) This pattern is reversed at high vaccine coverage: here, the protection against infection in the destination and the diminished susceptible pool in the origin both reduce the probability of exportation, and counteract the reduction in detectability of the variant (shown at 80\% coverage). D) Heat map summarising the probability that the variant is identified before any infections are exported, as a function of protection against breakthrough infection and vaccine coverage assuming the probability of mortality from a vaccine breakthrough infection is 1\%. For all panels in this figure we used the parameters $R_0=2.3$, $d_M=10$, $c_{i,j}=10^{-4}$ and assumed no natural immunity to variant infection, $\epsilon _R=0$.\relax }}{S-11}{figure.caption.2}\protected@file@percent }
\newlabel{fig:variant_mortality}{{S2}{S-11}{Prospects for detecting and containing a variant with increased vaccine breakthrough mortality probability. A) Regardless of methodology, detection of the variant requires sufficient mortality for the variant to be detected (blue line). During that period, spillover transmission from the origin location may occur (orange line). B) The average exported infections prior to detection is inversely proportional to the probability of mortality from vaccine breakthrough infection, $p_\mu ^V$. Furthermore, assuming equal vaccine coverage in both the origin and destination location, at low-to-intermediate vaccine coverage (30\% coverage shown), increased protection against breakthrough infection ($\epsilon _V$) decreases the ability to detect the variant before spatial spread: vaccination protects against infection, reducing breakthrough mortality, while the large susceptible pool allows for incidence to increase -- thereby increasing the probability of exportation. C) This pattern is reversed at high vaccine coverage: here, the protection against infection in the destination and the diminished susceptible pool in the origin both reduce the probability of exportation, and counteract the reduction in detectability of the variant (shown at 80\% coverage). D) Heat map summarising the probability that the variant is identified before any infections are exported, as a function of protection against breakthrough infection and vaccine coverage assuming the probability of mortality from a vaccine breakthrough infection is 1\%. For all panels in this figure we used the parameters $R_0=2.3$, $d_M=10$, $c_{i,j}=10^{-4}$ and assumed no natural immunity to variant infection, $\epsilon _R=0$.\relax }{figure.caption.2}{}}

\providecommand\NAT@force@numbers{}\NAT@force@numbers
\newlabel{LastPage}{{}{S-12}{}{page.S-12}{}}
\xdef\lastpage@lastpage{S-12}
\xdef\lastpage@lastpageHy{S-12}
