# Supplementary material for: Containing novel SARS-CoV-2 variants at source is possible with high-intensity sequencing
Source: PNAS Nexus. 2022 Aug 19;1(4):pgac159. doi: 10.1093/pnasnexus/pgac159 (PMC9465520; doi:10.1093/pnasnexus/pgac159)
Supplement: pgac159_Supplemental_Files [file pgac159_supplemental_files.zip › PNASNEXUS-PNASNEXUS-2022-00266-T-s03.tex]

%%
%% Copyright 2021 OXFORD UNIVERSITY PRESS
%%
%% This file is part of the 'pnas-nexus-authoring-template Bundle'.
%% ---------------------------------------------
%%
%% It may be distributed under the conditions of the LaTeX Project Public
%% License, either version 1.2 of this license or (at your option) any
%% later version.  The latest version of this license is in
%%    http://www.latex-project.org/lppl.txt
%% and version 1.2 or later is part of all distributions of LaTeX
%% version 1999/12/01 or later.
%%
%% The list of all files belonging to the 'pnas-nexus-authoring-template Bundle' is
%% given in the file `manifest.txt'.
%%
%% Template article for PNAS Nexus's document class `oup-authoring-template'
%% with bibliographic references
%%

\documentclass[unnumsec,webpdf,contemporary,large]{oup-authoring-template}%

%\usepackage{showframe}
\usepackage{xr}
\externaldocument{Supplementary_information}

% In-line commenting
\newcommand{\TB}[1]{\textcolor{purple}{#1}}
\newcommand{\PR}[1]{\textcolor{red}{#1}}

\graphicspath{{Fig/}}

% line numbers
%\usepackage[mathlines, switch]{lineno}
%\usepackage[right]{lineno}

\theoremstyle{thmstyleone}%
\newtheorem{theorem}{Theorem}%  meant for continuous numbers
%%\newtheorem{theorem}{Theorem}[section]% meant for sectionwise numbers
%% optional argument [theorem] produces theorem numbering sequence instead of independent numbers for Proposition
\newtheorem{proposition}[theorem]{Proposition}%
%%\newtheorem{proposition}{Proposition}% to get separate numbers for theorem and proposition etc.
\theoremstyle{thmstyletwo}%
\newtheorem{example}{Example}%
\newtheorem{remark}{Remark}%
\theoremstyle{thmstylethree}%
\newtheorem{definition}{Definition}

\usepackage{draftwatermark}
\SetWatermarkText{Draft}

\begin{document}

\journaltitle{PNAS Nexus}
\DOI{DOI HERE}
\copyrightyear{2021}
\pubyear{2021}
\access{Advance Access Publication Date: Day Month Year}
\appnotes{Paper}

\firstpage{1}

%\subtitle{Subject Section}

\title[Containing novel SARS-CoV-2 variants at source is possible with high-intensity sequencing]{Containing novel SARS-CoV-2 variants at source is possible with high-intensity sequencing}

\author[a,b,1]{Tobias S. Brett*}
\author[a,b,c,d]{Pejman Rohani}


\authormark{Brett et al.}

\address[a]{Odum School of Ecology, University of Georgia, Athens, GA 30602, USA}
\address[b]{Center for the Ecology of Infectious Diseases, University of Georgia, Athens, GA 30602, USA}
\address[c]{Department of Infectious Diseases, College of Veterinary Medicine, University of Georgia, Athens, GA 30602, USA}
\address[d]{Center for Influenza Disease \& Emergence Research (CIDER),  Athens, GA 30602,USA}
% \address[b]{\orgdiv{Department}, \orgname{Organization}, \orgaddress{\street{Street}, \postcode{Postcode}, \state{State}, \country{Country}}}
% \address[c]{\orgdiv{Department}, \orgname{Organization}, \orgaddress{\street{Street}, \postcode{Postcode}, \state{State}, \country{Country}}}
% \address[d]{\orgdiv{Department}, \orgname{Organization}, \orgaddress{\street{Street}, \postcode{Postcode}, \state{State}, \country{Country}}}

\corresp[$\ast$]{To whom correspondence should be addressed: \href{email:tsbrett@uga.edu}{tsbrett@uga.edu}}

\received{Date}{0}{Year}
\accepted{Date}{0}{Year}

%\editor{Associate Editor: Name}

\abstract{
Throughout the COVID-19 pandemic, control of transmission has been repeatedly  thwarted by the emergence of variants of concern (VOC) and their geographic  spread. Key questions remain regarding effective means of minimizing the impact of VOC, in particular the feasibility of containing them at source, in light of global interconnectedness. By analysing a stochastic transmission model of COVID-19, we identify  the  appropriate  monitoring  requirements  that  make  containment  at  source  feasible.  Specifically, precise  risk  assessment  informed  primarily  by  epidemiological  indicators  (e.g., accumulated  hospitalization  or mortality reports), is unlikely prior to VOC escape. Consequently, decision makers will need to make containment decisions  without  confident  severity  estimates.    In  contrast,  successfully identifying and containing variants via genomic surveillance is realistic, provided sequence processing and dissemination is prompt.
}
\keywords{infectious diseases | mathematical modeling | dynamical systems} 

\boxedtext{
As SARS-CoV-2 continues to circulate, the stochastic emergence of novel variants will pose a threat for the foreseeable future. Minimising their impact requires identifying and containing each variant at source to halt onward circulation. Our results highlight that, due to the lag between exposure and death, identifying a novel variant using mortality data is unlikely before substantial spatial spread.  On the other hand, our results suggest that by the start of 2022 multiple countries were sequencing sufficient infections to make successfully identifying and containing variants via genomic surveillance realistic, contingent on fast sequence processing, dissemination and analysis times. As a consequence, while genomic surveillance makes early variant identification possible, it is not feasible to precisely quantify the threat posed before a proportionate containment response is needed.
}


\maketitle


The SARS-CoV-2 pandemic has been prolonged and exacerbated by the repeated emergence and global establishment of highly-transmissible novel variants of concern (VOCs), including the alpha, delta and omicron variants.
The continued societal impact of  SARS-CoV-2  depends crucially on the frequency with which new variants emerge, their transmissibility, disease severity and capacity to evade immunity, and our ability for early detection and prevention of geographic spread \cite{tregoning2021progress, kissler2020projecting, shaman2020will, cevik2021covid, otto2021origins}. 
The recent omicron emergence and spread has highlighted the key bottlenecks in the containment of VOCs at source: the need for early detection and risk assessment of a novel virus via surveillance and diagnostics (including epidemiological, serological and sequencing) and timely and proportionate public health efforts to cordon off the affected regions through coordinated travel restrictions \cite{walensky2020mitigation, lai2020effect}.
Ultimately, the failure to prevent the subsequent spread of omicron raises important questions regarding the effectiveness of early detection and travel restrictions at containing any future VOCs at source.  

\begin{figure*}
    \centering
    % \includegraphics[width=4.75in]{fig_variant_peak_frequency_maps.pdf}
        \includegraphics[width=4.75in]{fig_variant_peak_frequency_maps.pdf}
    \caption{ \textbf{Uneven spatial spread of variants across the contiguous United States.} A-C) Prior the delta variant there was clear spatial variation in the frequency of different viral variants. The peak frequency of the epsilon variant (first identified in California) was highest in western states (panel A) whereas the iota variant (first identified in New York) was highest in the north east. The invasive alpha variant, which entered the US after the emergence of both epsilon and iota had highest peak frequency in geographically central states in the south and mid-west. D-F) The time variation in variant frequency for select states (one from each grouping identified above) illustrate these patterns in more depth. Both epsilon and iota appear to have enhanced transmissibility over pre-2021 variants (panels D and E). The higher frequency of these variants in west and east states reduce the competitive advantage of the alpha variant and thereby slowed the alpha wave. The subsequent invasion of delta resulted in a selective sweep with near-total elimination of preexisting viral diversity in all states, preventing the eventual dominance of alpha. Emerging in late November 2021, omicron is also on a trajectory to complete a selective sweep, and ultimately replace delta as the dominant strain.}
    \label{fig:intro_figure}
\end{figure*}

% Figure 1
To motivate the proceeding research, we describe successive waves of new emerging variants.  Over the course of 2021, successive waves of alpha \cite{galloway2021emergence, davies2021estimated, volz2021assessing}, delta \cite{cherian2021sars, alizon2021rapid} and omicron \cite{liu2021striking, viana2022rapid}  swept across the world, triggering large outbreaks that many countries struggled to foresee and contain. In the US, the spread of these and other variants exhibited clear spatio-temporal patterns (Figure~\ref{fig:intro_figure}A), with successive waves of emergent variants replacing the previous.  While the delta and omicron variants received much publicity on account of concerns regarding their increased transmissibility \cite{elliott2021exponential, viana2022rapid} and potential for immune evasion \cite{mlcochova2021sars, liu2021striking}, other variants had previously emerged in the US with contrasting spatio-temporal trajectories (Figure~\ref{fig:intro_figure}).  The epsilon variant, first identified amidst a surge of cases in southern California in late October 2020 \cite{zhang2021emergence}, briefly became the dominant variant  in western states (Figure~\ref{fig:intro_figure}A).  Similarly, the iota variant, which likely emerged in New York state around November 2020 \cite{annavajhala2021emergence},   peaked highest primarily in northeastern states (Figure~\ref{fig:intro_figure}B). For both variants, this geographic restriction suggests localised diffusion (to neighbouring states) rather than long-range spread.

Conversely, the emergence of  alpha, delta and omicron variants (all with external origins) was near-simultaneous  across the country (e.g. Figure~\ref{fig:intro_figure}C), suggesting a pivotal role for long-range spread.  For instance, the increase in the frequency of delta detections and subsequent near-fixation occurred synchronously across the US, regardless of pre-existing viral diversity (Figure~\ref{fig:intro_figure}D--F).  For each of these variants, increased surveillance and genetic sequencing led to their rapid identification, yet none were successfully contained either at source or points of introduction, leading to widespread transmission across the US. 


%\TB{Introduces figure 2}
To establish  the conditions necessary for containing novel variants at source, mathematical models of emerging infectious diseases are insightful, as previously demonstrated in response to the 2003 SARS pandemic~\cite{ferguson2005strategies, hollingsworth2006will, germann2006mitigation, flahault2006strategies, ferguson2006strategies, cooper2006delaying, poletto2014assessing, colizza2007modeling, wang2018characterizing}, among others.  We formulate a spatial model of SARS-CoV-2 transmission that can accommodate the emergence of novel variants as well as multiple approaches to  monitoring.  Our model is a continuous-time Markov jump process \cite{van1992stochastic, anderson2015stochastic} that captures the competition between variant exportation and detection (e.g. via random case sequencing) as its incidence in the source population grows. We derive analytical expressions for the probability of identifying the variant before it is exported. If control measures are then rapidly implemented, the novel variant could in principle be locally contained. 


\section*{Results}
%\TB{Modelling results of figure 2}
We first focus on the dynamics of epidemic spread in the absence of surveillance. Using our stochastic transmission model, we demonstrate how the speed of spatial variant escape is determined by the underlying epidemiological factors, including the variant reproductive number, $R_0$, the mean  infectious period, $1/\gamma$, and the average immune protection in the destination (population $j$) against infection with the variant, $\phi_j$.  Critically, the speed of variant spread is also determined by $c_{i,j}$, which is the probability of contact between an infectious individual from the origin $i$  and an individual in the destination $j$.  This quantity can be estimated as the product of the \textit{per capita} daily travel volume  and the mean infectious period (see SI  Section~\ref{sec:modelling_spatial_spread}). 


% If in the origin incidence is growing exponentially at rate $\alpha_i$, such that $I_i(t) = I_i(0) e^{\alpha_i t}$, then the expected time of the $n$-th imported case in the destination is given by
% \begin{align}\label{eq:1}
%     \tau_{n}^{(j)} &= \frac{1}{\alpha_i}e^{\kappa}\sum_{m=1}^{n} E_{m}(\kappa),
% \end{align}
% where $E_{m}(\cdot)$ is the generalised exponential integral and $\kappa$ represents a weighted reproductive number in the destination conditioned on the initial seed in the origin (and is given by $  R_{i,j} I_{i}(0)/(\gamma \alpha_i)$). We use equation~(\ref{eq:1})  


%Furthermore, equation~(\ref{eq:1}) allows us to derive the expected inter-arrival times between successive introductions ($\tau^{(j)}_n-\tau^{(j)}_{n-1}=\frac{1}{\alpha_i}e^{\kappa} E_{n}(\kappa)$), which is a decreasing function of the exponential growth rate in the origin.


\begin{figure*}
    \centering
    \includegraphics{fig_time_to_first_import_hm.pdf}
    \caption{\textbf{Probability and timings of exported variant infections.} A) The probability that at least $n$ variant infections have been exported, for $n =1$ to $5$ from an exponentially growing outbreak in the origin location. The mean timing (in days post-emergence, i.e. when $I_i(0) = 1$) of the $n$-th exported infection is indicated by $\tau_n$ (see SI Section~\ref{sec:modelling_spatial_spread}, Equation~\ref{eq:tau_n_defn} for mathematical details). B) Dependence of the mean day of the first exported infection, $\tau_1$, on the variant reproductive number, $R_{0}$ and the inter-location contact probability, $c_{i,j}$. For a given $R_{0}$, $\tau_1$ has a roughly log-linear relationship with contact probability (see right inset). C--D) At high reproductive numbers successive importations rapidly follow the first (results shown for $c_{i,j}=0.01$). E--F) Strikingly, the average inter-arrival time of successive importations, $\tau_{n} - \tau_{n-1}$, is largely independent of the contact probability: while reducing it delays the first infection, it does not ameliorate the wave of subsequent introductions (results shown for $R_0 = 1.8$). Consequently, if one importation is detected more will likely rapidly follow (\emph{cf}. panel D).
    G) Reconstruction of time between successive successful importations of the alpha variant to the US. Each importation sparked a unique chain of transmission large enough to be detected in a SARS-CoV-2 sequence data \cite{washington2021emergence}. We fitted our TIPP model to the estimated timing of alpha variant importations, assuming they arrived from the UK (see Methods and SI Section~\ref{sec:modelling_spatial_spread}). For the results shown in panels A--F, we assumed $\phi_i = \phi_j = 0$, i.e. there is no prior immunity to the variant. Prior immunity in the origin ($\phi_i> 0$) translates into a smaller $\alpha_i$, whereas prior immunity in the destination ($\phi_j> 0$) is dynamically equivalent to a smaller $c_{i,j}$.}
    \label{fig:variant_timing}
\end{figure*}

Although our derivations hold more generally, we focus on the scenario where the incidence of the variant in the source population is growing exponentially at rate $\alpha_i$, such that $I_i(t) = I_i(0) e^{\alpha_i t}$. Under these conditions, the number of imported cases in the destination, $Q_j(t)$, is a time-inhomogeneous Poisson proccess (TIPP), from which we derive expressions for: i) the expected time of the $n$-th importation in $j$, $\tau_{n}^{(j)}$ and ii) the expected inter-arrival times between successive introductions, $\tau^{(j)}_n-\tau^{(j)}_{n-1}$ (see SI section~\ref{sec:modelling_spatial_spread}). 
This allows us to quantify the speed at which a novel variant spreads, and in particular how its spread is impeded by travel restrictions, which serve to  decrease the contact probability, $c_{i,j}$ (Figure~\ref{fig:variant_timing}). 
As variant incidence in the origin rises, so does the probability of imported infections in the destination (Figure~\ref{fig:variant_timing}A). More importantly, these derivations also explain why travel restrictions have met with limited success \cite{hollingsworth2006will, germann2006mitigation, flahault2006strategies, ferguson2006strategies, cooper2006delaying, poletto2014assessing, colizza2007modeling}.  To illustrate this, we first point out that the variant reproductive number, $R_0$, has a two-fold impact on the expected time to the first imported infection, $\tau^{(j)}_1$, compared with the contact probability.  A higher $R_{\mathrm{0}}$ (i) results in a faster accumulation of infections in the origin (i.e. a larger $\alpha_i$), each of which may spillover to the destination, and (ii)  raises the spatial reproductive number, $R_{i,j}$ (see Methods).  Of the two effects, the first dominates the second with $\tau_n$ roughly proportional to $1/\alpha_i$ and only logarithmically dependent on $R_{i,j}$:         $\tau_{n}^{(j)} \sim  \frac{1}{\alpha_i} \ln(1+  b \alpha_i n/R_{i,j})$,  where $b$ is a constant determined by the epidemiological parameters (see SI Section~\ref{sec:modelling_spatial_spread}; Figure~\ref{fig:variant_timing}B). In addition, because $R_{i,j} \propto c_{i,j}$, there is also a log-linear relationship between contact probability and the mean time to the first imported infection ($n=1$; Figure~\ref{fig:variant_timing}B right insert). 

To assess the prospects for containing a variant, it is also important to consider the expected inter-arrival time (Figure~\ref{fig:variant_timing}C--F). This gives a measure of how extensive the public health response should be upon detection of an importation, e.g. whether other imported infections are likely to be missed. Decreasing $\alpha_i$  not only increases the time until the first imported infection, it also lengthens the expected time between each imported infection (Figure~\ref{fig:variant_timing}C--D). Conversely, while decreasing contact probability increases the time to the first imported infection (Figure~\ref{fig:variant_timing}E), it has little impact on the time between successive importations (Figure~\ref{fig:variant_timing}F). This means that once the first infection is imported, the time between successive infections is predominantly determined by the growth rate in the origin rather than the contact probability. For instance, if $\alpha_i = 0.8$ (equivalent to a 6 day doubling time), the twentieth imported infection will occur within one month of the first, regardless of the contact probability.

While previous modelling studies have focused on the difficulty in preventing any imported infections of a novel pathogen \cite{ferguson2005strategies, hollingsworth2006will, germann2006mitigation, flahault2006strategies, ferguson2006strategies, cooper2006delaying, poletto2014assessing, colizza2007modeling, wang2018characterizing}, our results highlight the practical difficulties in trying to prevent subsequent establishment of a pathogen, e.g. through contact tracing \cite{keeling2020efficacy}. 


 \begin{figure*}
     \centering
     \includegraphics{fig_sequence_identification.pdf}
     \caption{\textbf{Impact of infection sequencing ratio and sequence processing delays on variant identification.} A) Sample realization of the variant emergence model. The observation delay (shaded region) is the lag between exposure (light blue) and sequencing results (dark blue). Once sufficient evidence exists via sequenced cases the variant is identified. Illustrative results shown here assume 10 sequences are necessary for identification, 1\% of all infections are sequenced and the sequencing delay is 14 days. With a doubling time of 7 days the variant is identified before any infections are exported. B) For a variant with a 3 day doubling time, 4 infections are exported before the variant is identified. C) As the ratio of sequencing delay to doubling time increases, it is necessary to sequence a greater proportion of infections to have the same probability of identifying the variant before exportation, $P_0$. D) A corollary is that reducing the number of days between exposure and sequencing results can have an impact comparable to substantial increases in sequencing. If the variant has a 3 day doubling time then a 33\% reduction in sequencing delay (e.g. from 3 weeks to 2 weeks) has the same impact as a 5-fold increase in infection sequencing probability. For all results shown in this figure, we used a contact probability $c_{i,j} = 10^{-4}$, assumed 10 sequences were necessary for variant identification, and that there was no prior immunity to the variant ($\phi_i = \phi_j = 0$).
     % e.g increasing the fraction of cases sequenced from 1\% to 5\%. If the contact probability is $10^{-4}$, this translates into an increase of $P_0$ from $0.0$ to $0.10$. By combining both monitoring effort improvements $P_0$ is further increased to $0.61$.
     }
     \label{fig:fig_sequence_identification}
 \end{figure*}


We compare our mathematical model with published results from a phylogenetic study which estimated the number and timing of alpha variant importations to the US in winter 2020-2021 \cite{washington2021emergence} (Figure~\ref{fig:variant_timing}G). Each detected importation sparked a transmission chain sufficiently large to be detected in a data set of positive SARS-CoV-2 samples. Given uneven surveillance, the number of detected importations likely represents an underestimate \cite{washington2021emergence}. Using likelihood-based inference (see SI~Section~\ref{sec:modelling_spatial_spread}), we fitted our TIPP model to the median estimated importation time for each lineage detected in the phylogenetic study (blue line), assuming that they were exported from the UK (the alpha variant population of origin) (Figure~\ref{fig:variant_timing}G). Comparing these inference results with theoretical predictions derived from our model (Figure~\ref{fig:variant_timing}F), we see in both cases a rapid early drop in the inter-arrival time, suggesting observed imports in the US are consistent with exponential growth in the incidence of the variant in the UK. Our findings are robust to the estimated uncertainty in the timing of each alpha importation (see Figure~\ref{fig:sequencing_posterior_analysis}).


  

The results presented in Figure~\ref{fig:variant_timing} show that incomplete cessation of travel leads to a modest delay in the spread of a variant. 
Here, we demonstrate that such a  delay can provide a crucial  window for identification of a VOC and containment at source  (see SI~Section~\ref{sec:modelling_identification}). By incorporating surveillance into our transmission model, we predict the outcome of the race between two competing processes: i) successful detection of the variant in the origin and ii) the exportation of the virus to other regions.  

We first examine the efficacy of variant identification based on the detection of atypical genetic sequences, before including epidemiological surveillance based on clusters of excess mortality.  We assume that a proportion of infections are randomly sequenced, and that identification requires a threshold number of anomalous variant sequences (Figure~\ref{fig:fig_sequence_identification}A--B). Whether the variant is identified before infections are exported depends on a range of factors, in particular the sequencing probability, the delay between exposure and sequencing results (for context, the median time to deposition on GISAid in December 2021 for SARS-CoV-2 sequences from the US was around 21 days \cite{shu2017gisaid}), the contact probability and the doubling time of variant infections in the origin (determined in turn by the reproductive number and serial interval). We find that the probability that no infections are exported before identification, $P_0$, is acutely sensitive to the ratio of the sequencing delay to the doubling time (Figure~\ref{fig:fig_sequence_identification}C). When the source epidemic is growing exponentially, the sequencing delay has the net effect of exponentially reducing the sampling probability, with the magnitude of reduction determined by the doubling time to sequencing delay ratio. This phenomenon is illustrated in Figure~\ref{fig:fig_sequence_identification}D, highlighting that with our parameterization a 1-week reduction in the delay between exposure and the dissemination of sequencing results has an identical impact on $P_0$ to a 5-fold increase in sequencing probability. In contexts where testing  is constrained or costly, improvements in sequencing protocols can be decisive. 


%Figure 4
\begin{figure*}
    \centering
    \includegraphics{fig_countries_sequencing_r0_var.pdf}
    \caption{\textbf{Prospects for containing a novel variant given a 2 week post-exposure sequencing delay.} A-C) Heat maps showing the dependence of the probability no infections are exported before the variant is identified on the variant $R_0$ and the contact probability, assuming the variant is able to evade all immunity against infection in the population. Panels show three different countries, Russia (panel A), South Africa (panel B) and Denmark (panel C), selected based on the percentage of reported cases whose sequences were contributed to GISAID \cite{shu2017gisaid}. D-F) Same results as shown in panels A-C, but assuming the average population immunity against infection (through a combination of infection history and vaccination) is 50\% in both populations. To provide a comparison across variant immune evasion, we present results in terms of the variant basic reproductive number, $R_0$. Evaluating our results in the presence of non-pharmaceutical interventions amounts to scaling the \emph{x}-axis. As in Figure~\ref{fig:fig_sequence_identification}, we assumed 10 sequences were necessary for variant identification.
    }
    \label{fig:countries_sequencing_r0_var}
\end{figure*}

At the start of 2022, the proportion of reported cases whose sequences are disseminated publicly varied between countries by several orders of magnitude \cite{shu2017gisaid}. While, due to infection under-reporting, these numbers represent an overestimate of the sequencing probability of an infection, they provide some indication of the prospects for identifying a variant emerging in each country. For instance, assuming a 2 week sequencing delay, containment of a novel variant capable of evading all immunity against infection which emerged in Russia (with an estimated 0.1\% case sequencing on GISAID) is practically impossible, even at low $R_0$ and contact probability (Figure~\ref{fig:countries_sequencing_r0_var}A). Despite its higher sequencing probability, containment of such a variant in South Africa (0.8\% case sequencing) is similarly unlikely (Figure~\ref{fig:countries_sequencing_r0_var}B). In contrast, in Denmark (41.6\% case sequencing;  Figure~\ref{fig:countries_sequencing_r0_var}C), identification before exportation is likely if the variant reproductive number is less than 3.5 and the contact probability is less than around $10^{-4}$ (comparable, for instance, to the average flux between London Heathrow and New York JFK in January 2022; see SI Section~\ref{sec:stoch_transmission_model}). If the average immunity in the population provides a 50\% reduction to the probability of infection with the variant, prospects for containment in South Africa and Denmark improve markedly (Figure~\ref{fig:countries_sequencing_r0_var}E--F). Containment in Russia remains unlikely unless the variant possesses a basic reproductive number less than currently circulating variants Figure~\ref{fig:countries_sequencing_r0_var}D). 


%\TB{Figure 5 (detection in mortality)}

% Figure 5

To assess the relative reliability of detection methods that combine multiple data streams, we refined our model to account for variant identification via clusters of excess deaths alone Figure~\ref{fig:mortality_challenges}A) and together in combination with sequencing (Figure~\ref{fig:mortality_challenges}B--C), and via vaccine breakthrough mortality (Figure~\ref{fig:variant_mortality}). 

To achieve this, we define a threshold number of variant-induced deaths ($d_M$) and a threshold number of novel sequences  ($d_S$).  We then derive (see SI Section~\ref{sec:combining_schemes} for details)  an expression for the probability that a variant is first identified in mortality data, i.e. before: i) any infections have been exported and ii) $d_S$ infections are sequenced, 
\begin{align}
    P_M = \left(\frac{\kappa_M}{\kappa_M + \kappa_E}\right)^{d_M} \sum_{z=0}^{d_S-1}f\left(z; d_M, \frac{\kappa_S}{\kappa_M + \kappa_S + \kappa_E}\right),
    \label{eq:probability_M_before_S_and_E_main_text}
\end{align}
where $f(z; n, p)$ is the probability mass function of the negative binomial distribution and $\kappa_M$, $\kappa_S$, and $\kappa_E$ are the rates at which infections are fatal, sequenced, and exported, respectively. Both $\kappa_M$ and $\kappa_S$ have the same functional structure, $\kappa_M = p_M m_M(\alpha_{i}) R_{i,i}$ and $\kappa_S = p_S m_S(\alpha_{i}) R_{i,i}$, where $p_M$ and $p_S$ are the probabilities an infection is included in mortality data and sequenced respectively, while $\kappa_E = R_{i,j}$. The two discounting factors, $m_M(\alpha_{i})$ and $m_S(\alpha_{i})$, are determined by the epidemic growth rate and the lags between exposure and mortality and between exposure and sequencing results, respectively (see SI Section~\ref{sec:combining_schemes} and Equation~\ref{eq:delay_mgf} for details). The mathematical structure of Equation~\ref{eq:probability_M_before_S_and_E_main_text} stems from $P_M$ being a product of two probabilities: i) a geometric distribution $\left(\frac{\kappa_M}{\kappa_S + \kappa_E}\right)^{d_M}$ that corresponds to the probability the variant is identified in mortality data before any infections are exported and ii) the probability that the variant is not first identified in sequence data, $\sum_{z=0}^{d_S-1}f(z; n, p)$. The probability that the variant is first identified in sequencing data, $P_S$, is found by exchanging the subscripts $M$ and $S$ in Equation~\ref{eq:probability_M_before_S_and_E_main_text}. The total probability that the variant is identified before any cases are exported is given by $P_0 = P_M + P_S$.


\begin{figure}
    \centering
    \includegraphics{fig_mortality_challenges.pdf}
    \caption{\textbf{Challenges to detection of novel variants in mortality data.} A) Given the typically substantial lag between SARS-CoV-2 exposure and mortality, identification of a novel variant before is spreads to another population (connected with contact probability $c_{i,j} = 10^{-4}$) is unlikely unless the variant is identified after a small number of deaths (less than about 10) and the doubling time is greater than about 7 days. These findings hold even if the variant is capable of substantial mortality (results shown for infection fatality rate of 1\%, comparable to early estimates of the original SARS-CoV-2 variant \cite{hauser2020estimation}). 
    B) Our analytical results allow us to calculate the probability that the variant is first identified via monitoring of mortality data or sequence data. For both mortality and sequence monitoring we assume 10 observations (deaths and sequences, respectively) and a 2 week sequencing delay. For a doubling time of 4 days, with the same contact probability as panel A, the variant is more likely to be identified in sequence data first if the probability of sequencing is greater than about 0.5\%. C) Sequencing probability necessary for a 50\% chance of successfully identifying the variant (using either detection method) before any infections are exported. Results shown assume no prior immunity to the variant ($\phi_i = \phi_j = 0$).
    }
    \label{fig:mortality_challenges}
\end{figure}


Analysis of Equation~\ref{eq:probability_M_before_S_and_E_main_text} reveals that identification of a new variant based exclusively on mortality data before infections are exported is only plausible if the doubling time is at least one week, and the 
threshold number of deaths necessary for identification is less than around 20 (Figure~\ref{fig:mortality_challenges}A).  These constraints stem from the substantial delay between symptom onset and mortality, which is $\sim$26 days for COVID-19 \cite{marschner2021estimating}. 

Equation~\ref{eq:probability_M_before_S_and_E_main_text} also reveals that, in general, variant identification occurs first in sequence data, unless sequencing efforts are sparse (Figure~\ref{fig:mortality_challenges}B).  For instance, assuming i) variant identification requires either
10 deaths or the detection of 10 anomalous sequences, ii) a 4 day doubling time, and iii) a 2 week sequencing delay, then identification is only more likely to occur first through mortality data if fewer than 0.5\% of infections are sequenced. 
Estimates of sequencing efforts from early 2022 indicate a number of countries have exceeded this threshold (Figure~\ref{fig:mortality_challenges}B).  Thus, taken in combination, our results  (Figures~\ref{fig:fig_sequence_identification}--\ref{fig:mortality_challenges}) overwhelmingly favour using sequencing as the monitoring strategy if the aim is to contain the spread of novel variants.  Further, our findings have relevance to decisions on the necessary epidemiologic and genomic surveillance for a given risk-tolerance of missing an emerging VOC. Specifically we calculated the threshold sequencing effort necessary for VOC containment at source for a given risk of identification failure (Equation~\ref{eq:p0} in SI Section~\ref{sec:modelling_identification}; Figure~\ref{fig:mortality_challenges}C). For instance, with its current sequencing probability, Denmark  will identify the VOC with greater than 50\% chance of success before spread even with a high sequence count threshold provided the ratio of sequencing delay to doubling time is less than around 6 (for an omicron-like variant with a 3 day doubling time, this corresponds to an 18 day sequencing delay). 


Finally,  using vaccine breakthrough deaths to identify a novel variant presents additional challenges (SI Section~\ref{sec:modelling_identification}).  As shown in Figure~\ref{fig:variant_mortality}, incomplete vaccine coverage results in a pool of unvaccinated who are unobservable by the monitoring protocol. Transmission in this group can lead to substantial incidence and elevated exportation risk, without increasing detection prospects (Figure~\ref{fig:variant_mortality}D). Therefore, although such a monitoring scheme is tailored to identifying the most high-risk variants, it stands the least chance of success. 


\section*{Discussion}
Given that eradication of SARS-CoV-2 is unlikely, the sporadic emergence of novel variants (Figure~\ref{fig:intro_figure}) will pose a  threat for the foreseeable future \cite{monto2021future}. The spectre of a repeating cycle of variant emergence and subsequent disruptive public health measures has proven disheartening and exacerbated pandemic fatigue~\cite{walensky2021sars}.  
While early variant detection is clearly an ambitious goal, the benefits -- in terms of reducing loss of life as well as social and economic disruption -- are enormous.  Minimising the impacts of a variant requires identifying and containing it at source as early as possible to halt onward circulation. 
As demonstrated by the response to the emergence of omicron, knee-jerk and inconsistent travel restrictions (as imposed by multiple countries) do little to curtail global spread \cite{diseases2022emerging}. 

%\TB{figure 2}
Travel restrictions were initially successfully employed by various countries in the early stages of the pandemic.  In particular, nations such as China, New Zealand and Australia, imposed severe travel restrictions, seeking to effectively epidemiologically decouple themselves from the rest of the world and thereby prevent viral introductions \cite{baker2020successful}.  
For countries attempting to halt all endogenous disease transmission, popularly called a ``zero COVID'' strategy, questions remain regarding whether and how long such isolation policies must be maintained, the degree to which travel restrictions can be relaxed while remaining successful, and their viability in the face of emerging highly-transmissible variants \cite{de2021navigating}. Our results reinforce the conclusion that any reductions in travel short of quarantining all arrivals until they are confirmed uninfected is unlikely to prevent importation (Figure~\ref{fig:variant_timing}) --  consistent  with studies of the impact of travel restrictions on emerging pathogens carried in response to the 2003 the SARS-CoV-1 outbreak~\cite{hollingsworth2006will, germann2006mitigation, flahault2006strategies, ferguson2006strategies, cooper2006delaying, poletto2014assessing, colizza2007modeling}.  Mathematically, this results from  a log-linear relationship between the reduction in travel and the expected time of the first imported infection  \cite{tomba2008simple} (see SI~Section~\ref{sec:modelling_spatial_spread}) such that a 90\% reduction in travel flow may delay the first imported infection by 2 weeks, while a 99\% reduction might only delay it by 4 weeks. In addition, our results highlight a key challenge highly-transmissible variants pose to containment efforts: the shorter the origin doubling time, the shorter the expected time between successive importations in the destination (Figures~\ref{fig:variant_timing}F \& ~\ref{fig:variant_timing}G; see SI Section~\ref{sec:modelling_spatial_spread}). Consequently, reactive travel restrictions imposed after the first detected imported case will be too late. 


%\TB{mostly Fig S1 and 3}
The crucial quantity in determining the prospects of containing a variant is the ratio of detection delay to variant doubling time  (Figure~\ref{fig:fig_sequence_identification}). 
Indeed, increases in the timeliness of sequence dissemination can result in comparable gains to substantial improvements in sequencing coverage (Figure~\ref{fig:fig_sequence_identification}D). This provides information for prioritising surveillance efforts and protocols given constrained resources.  
Given the  dependence of the ability to identify variants before exportation on key epidemiological parameters (see SI~Section~\ref{sec:modelling_identification}), we have demonstrated that increasing  coverage with vaccines that provide at least partial protection against variant infection will always slow their spread  (Figure~\ref{fig:variant_mortality}). Furthermore, vaccination in the source population has a substantially greater impact than vaccination in the recipient population, due to the reduction in the ratio of detection delay to doubling time (see Figure~\ref{fig:fig_sequence_identification}C).

%\PR{Figure 4} 
Perhaps counter-intuitively, our results suggest that it might be easier to contain a variant that emerges within a closely monitored country than prevent the importation and subsequent spread of one which emerges in another country with poor monitoring. If monitoring efforts are both comprehensive and highly spatially resolved, then the detection of the variant is likely to precede substantial spread beyond highly connected immediately neighbouring communities (as shown in Figure~\ref{fig:countries_sequencing_r0_var}F). On the other hand, if the variant emerges in a country with poor monitoring then exportation is likely prior to detection. Due to exponential growth in the origin, outbreaks will likely be seeded by travellers across the destination country before travel restrictions can be imposed, as witnessed by the spread of alpha, delta and omicron in the US (shown in Figure~\ref{fig:intro_figure}) and globally.

% Note on superspreading
Throughout our analysis we focused on the probability of identifying a variant before any infections are imported -- a conservative measure of the prospects of containing a variant given that the transmission chain of an imported infection might terminate early on due to stochastic effects. Individual variation in transmission rates (``superspreading'') has been shown to play a key role in whether an imported infection sparks widespread transmission (the ``invasion probability''), with more overdispersed offspring distributions resulting in lower invasion probabilities \cite{lloyd2005superspreading}. The exact extent of overdispersion for SARS-CoV-2 is uncertain, and is likely context dependent, with estimates of the dispersion parameter, $k$, ranging from 0.1 to 0.58 \cite{adam2020clustering}.  To account for the potential impact of superspreading, our modelling approach can readily be adapted by conditioning only on successful invasion.  To achieve this, we would multiply $\kappa_E$ in Equations~\ref{eq:probability_M_before_S_and_E_main_text} and \ref{eq:defn_q_parameter} by the invasion probability corresponding to the values of $R_0$ and $k$.


%Throughout our analysis we focused on the probability of identifying a variant before any infections are imported -- a conservative measure of the prospects of containing a variant given that the transmission chain of an imported infection might terminate early on due to stochastic effects. Individual variation in transmission rates (``superspreading'') has been shown to play a key role in whether an imported infection sparks widespread transmission (the ``invasion probability''), with more overdispersed offspring distributions resulting in lower invasion probabilities \cite{lloyd2005superspreading}. The degree of overdispersion for SARS-CoV-2 is unclear, and is likely context dependent, with estimates of the dispersion parameter, $k$, ranging from 0.1 to 0.58 \cite{adam2020clustering}. Our modelling approach can readily be adapted to condition only on successful invasion, by multiplying $\kappa_E$ in Equations~\ref{eq:probability_M_before_S_and_E_main_text} and \ref{eq:defn_q_parameter} by the invasion probability corresponding to the values of $R_0$ and $k$.

In this paper we have explored two different methods for identifying novel variants: by random sequencing of confirmed cases and by monitoring mortality data. Other methods of identification have been proposed, for instance by sequencing SARS-CoV-2 samples from wastewater \cite{smyth2022tracking}. In principle, our modelling approach could be adapted to wastewater monitoring, provided data exist that can reasonably parameterise the per infection probability of a sample being detected in wastewater, and the delay between exposure and sample detection. A novel variant could also be identified through a sudden spike in SARS-CoV-2 incidence (unclassified by strain), which we consider briefly in SI Section~\ref{sec:id_through_incidence_clusters}. As the delay between exposure and case confirmation of infection (e.g. via PCR testing) is typically shorter than the delay before either sequencing results or mortality, it has an advantage as a variant identification method. We did not focus further on this particular identification method due to its limitations, in particular its lack of specificity (a spike in cases may be driven by a range of mechanisms unrelated to variant emergence).


%\TB{figure 5}
Our analytical results explain that, due to the lag between exposure and death, the variant is most likely to be identified first in sequence data (Figure~\ref{fig:mortality_challenges}B). An important corollary is that it is not feasible to quantify precisely the risk of a novel variant before a proportionate response is needed  (Figure~\ref{fig:mortality_challenges}A).
Given the humanitarian, societal, and economic impacts, a public framework on how to make containment decisions given incomplete epidemiological information is urgently required.  Without prior agreement, any future variant emergence events will almost certainly pose the same antagonisms and failures witnessed with omicron. 

\section{Methods}
\subsection*{Data}
% \TB{variant data}
Data on the variant membership metadata for US and England for SARS-CoV-2 sequences were downloaded from nextstrain.org on February 04 2022 \cite{hadfield2018}. Sequences were sub-sampled for each state from the dataset generated by the CDC's SPHERES consortium (https://www.cdc.gov/coronavirus/2019-ncov/covid-data/spheres.html). Variant membership data for sequences from England were also downloaded from nextstrain.org, sub-sampled from the open dataset sourced from GenBank \cite{benson2015genbank}. Epidemiological data for England (including time series of daily confirmed cases) are collated and made publicly available by the UK government (https://coronavirus.data.gov.uk/). Data for the percentage of reported cases that were sequenced and shared in the previous 90 days were downloaded from GISAID on December 16 2021. Alpha variant incidence in the UK was reconstructed by weighting the daily confirmed cases by the England alpha variant frequency estimate (see below).

\subsection*{Variant frequency estimates}
Variant frequencies through time were estimated from the sequence metadata for each US state and England individually and required two steps. First, for each variant $a$ the time-varying scaled prevalence, $K_a(t)$ was found using kernel density estimation (KDE) on the time series of sequence sampling dates for all sequences of the variant in the given location. Second, the variant frequency was calculated from the scaled prevalances, $f_a(t) = w_a K_a(t)/\sum_a w_a K_a(t)$ where $w_a$ is the total number of samples for variant $a$ from the location.


\subsection*{Stochastic transmission model}

At the core of our analysis is a stochastic spatial Susceptible-Exposed-Infected-Recovered-Vaccinated (SEIRV) model that models the spread of a variant from its point of origin to other locations. To account for demographic stochasticity (crucially important during the early stages of the emergence of a novel variant), we formulated our model as a continuous-time discrete-state space Markov jump process. Following the standard SEIR model scheme \cite{keeling2011}, the population at each spatial location $j$ is sub-divided into five compartments, with  $S_j$, $E_j$, $I_j$, $R_j$ and $V_j$ denoting the number of individuals who are susceptible, exposed, infectious, recovered and unexposed vaccinated respectively. Throughout this paper, we assumed a short latent period $1/\sigma = 2$ days (see \cite{jones2021estimating}) and infectious period $1/\gamma = 7$ days (see \cite{li2020early}). We assumed that the protection against infection with the variant conferred by vaccination and prior infection is $\varepsilon_V$ and $\varepsilon_R$, respectively. Following Kurtz \cite{kurtz1978strong}, the dynamics can be be encoded in a system of stochastic equations. In the interests of space, the full stochastic model is given in SI Section~\ref{sec:stoch_transmission_model}. If incidence of the variant is high in location $j$ then the stochastic dynamics can be approximated by a system of ordinary differential equations \cite{kurtz1978strong}, 
\begin{align}
    \frac{dS_{j}}{dt} &= - \lambda_{j}(t) S_j, \\
    \frac{dE_{j}}{dt} &= \lambda_{j}(t)(1 -\phi_j(t))N_j  - \sigma E_{j}, \label{eq:dEdt} \\
    \frac{dI_{j}}{dt} &=  \sigma E_{j} - \gamma I_{j}, \\    
    \frac{dR_{j}}{dt} &= - (1-\epsilon_R) \lambda_{j}(t)R_j + \gamma I_j, \\
    \frac{dV_{j}}{dt} &= - (1-\epsilon_V) \lambda_{j}(t)V_j, 
\end{align}
where $\lambda_{j}(t)$ is force of infection experienced by susceptible individuals in location $j$, given by
\begin{align}
    \lambda_{j}(t) = \sum_i \frac{\beta c_{i, j}}{N_j} I_{i}(t),
\end{align}
with $\beta$ the transmissibility the variant and $c_{i, j}$ the spatial contact probability -- the proportion of contacts infectious individuals in $i$ have with individuals in $j$. For our two population network, the contact probability $c_{i,i}$ is given by $c_{i,i} = 1 - c_{i,j}$. This parameterisation ensures that the basic reproductive number of the variant, $R_{0}$, is $R_{0} = \beta/\gamma$ regardless of $c_{i,j}$. We have also introduced $\phi_j(t)$, the average immune protection in population $j$ to infection with the variant:
\begin{align}
    \phi_j(t) = 1 - \frac{S_j(t) + (1-\epsilon_V) V_j(t)  + (1-\epsilon_R) R_j(t)}{N_j}.
\end{align}
As our analysis depends only on the composite quantity $\phi_j$, we do not consider explicit values for the underlying model compartments ($S_j$, $V_j$ and $R_j$) and protection strength parameters ($\epsilon_V$ and $\epsilon_R)$.

\subsection{Modelling spatial spread of variants}

Starting from a spatial stochastic transmission model, we derived analytical results for the statistics of successive viral exportation events. Our focus is on the early stages of the spread of a variant from its origin location, $i$. The cumulative number of imports in the destination, $Q_j(t)$, is given by a counting process \cite{anderson2015stochastic},
\begin{align}
    Q_j(t) = Y_j^Q\left(\int_0^t  \gamma R_0 c_{i,j} (1-\phi_j(s))I_{i}(s)ds\right),
    \label{eq:importation_equation_main_text}
\end{align}
where $Y_j^Q\left(u\right)$ is a Poisson process and $I_{i}(t)$ are the number of infectious individuals in the origin at time $t$. To contextualise Equation~\ref{eq:importation_equation_main_text}, the expected cumulative number of imported infections, $\mathbb{E}[Q_j(t)] = \int_0^t  \gamma R_0 c_{i,j} (1-\phi_j(s))I_{i}(s)ds$, is equal to the integral of the first term on the right-hand side of Equation~\ref{eq:dEdt} when secondary transmission in $j$ is neglected. The expected number of importations in $j$ caused by an infectious individual in $i$, $R_{i,j}$, is given by $R_{i,j} =  R_{0} c_{i,j} (1-\phi_j)$. Using Equation~\ref{eq:importation_equation_main_text}, we derived probabilistic expressions for the timings of imported cases, allowing us to: i) perform statistical inference on importation data for arbitrary epidemic dynamics in the origin ii) calculate the expected inter-arrival time between imported cases as a function of $R_0$ and $c_{i,j}$ in the context of exponential growth in variant incidence in the source population, $I_i(t) = I_i(0) e^{\alpha_i t}$ with rate  $\alpha_i \approx \gamma(R_{i,i} - 1)$ where $R_{i,i} = R_{0}(1-c_{i,j})(1-\phi_i)$ is the local reproductive number in $i$
 (see SI Section~\ref{sec:modelling_spatial_spread} for full mathematical details). For clarity, in places results are presented in terms of the doubling time, $t_2 = \ln(2)/\alpha_i$.

%For the results shown in Figure~\ref{fig:variant_timing}A--F, we assumed $\phi_i = \phi_j = 0$, i.e. there is no prior immunity to the variant. Prior immunity in the origin ($\phi_i> 0$) translates into a smaller $\alpha_i$, whereas prior immunity in the destination ($\phi_j> 0$) is dynamically equivalent to a smaller $c_{i,j}$. %Given these equivalences, we do not explicitly explore the sensitivity of our results to population immunity. 


\subsection*{Modelling the identification of variants}
We derived a mathematical expression for the probability of making $d$ observations of the variant in the origin location before it causes $n$ imported infections in location $j$. After $d_O$ cases of the variant are detected, the variant is identified and potentially contained (see SI Section~\ref{sec:modelling_identification}). We first present the derivation of our results for a general monitoring process, and then consider two specific data streams: random infection sequencing data and mortality data. 

We assume that the monitoring effort captures a fraction of variant infections, $p_O$. As with the number of exported infections, the number of detected variant infections, $D_i(t)$, is given by a counting process, 
\begin{align}
    D_{i}(t) = Y_{i}^{D}\left(\int_0^t \!ds\int_0^{s}\!ds'\, p_O \gamma R_{i,i} K(s-s') I_{i}(s')\right),
    \label{eq:defn_D_main_text}
\end{align}
where $Y_{i}^{D}(u)$ is a Poisson process,  $K(s-s')$ is the distribution of lags between infection and observation and $R_{i,i}$ is the local reproductive number defined above. 

Using Equations~\ref{eq:importation_equation_main_text}~and~\ref{eq:defn_D_main_text} we derived expressions for the probability that the variant is identified before any infections are exported. 
If the incidence is growing exponentially in the origin, $I_i(t) = I_i(0) e^{\alpha_i t}$, then the number of infections exported before the variant is identified follows a negative binomial distribution with probability mass function $f(n; d_O, q)$ where $q$ is given by
\begin{align}
    q = \frac{\kappa_O}{\kappa_O + \kappa_E},
    \label{eq:defn_q_parameter} 
\end{align}
with $\kappa_O = p_O m(\alpha_{i}) R_{i,i}$ and $\kappa_E = R_{i,j}$  being the rates at which infections are detected and exported, respectively. The discounting factor $m(\alpha_{i})$ is determined by the detection delay distribution and the origin epidemic growth rate, $\alpha_i$. The probability the variant is identified before any cases are exported is given by $P_0 = f(0; d_O, q) = q^d_O$. For details on the derivation and parameterisation of the sequencing data and mortality data monitoring strategies considered in the paper see SI Section~\ref{sec:modelling_identification}.


% \subsection*{Combining monitoring schemes}

% In this section we consider two monitoring approach running in parallel, one using sequencing data (subscripts $S$) and the other mortality data (subscripts $M$). We derived expressions for which detection method is more likely to identify the variant first. 
% To achieve this, we defined a threshold number of variant-induced deaths ($d_M$) and a threshold number of novel sequences  ($d_S$).  We then derived an expression for the probability that a variant is first identified in mortality data, \ie before i) any infections have been exported and ii) $d_S$ infections are sequenced, 
% \begin{align}
%     P_M = \left(\frac{\kappa_M}{\kappa_M + \kappa_E}\right)^{d_M} \sum_{z=0}^{d_S-1}f\left(z; d_M, \frac{\kappa_S}{\kappa_M + \kappa_S + \kappa_E}\right),
%     \label{eq:probability_M_before_S_and_E_main_text}
% \end{align}
% where $f(z; n, p)$ is the probability mass function of the negative binomial distribution and $\kappa_M$, $\kappa_S$, and $\kappa_E$ are the per-origin-infection rates at which infections are fatal, sequenced, and exported, respectively (their explicit dependence on epidemiological parameters and source transmission dynamics is described in SI Section~\ref{sec:combining_schemes}). This mathematical structure stems from a product of two probabilities: i) a geometric distribution $\left(\frac{\kappa_M}{\kappa_S + \kappa_E}\right)^{d_M}$ that corresponds to the probability the variant is identified in mortality data before any infections are exported and ii) the probability that the variant is not first identified in sequence data, $\sum_{z=0}^{d_S-1}f(z; n, p)$. The probability that the variant is first identified in sequencing data, $P_S$, is found by exchanging the subscripts $M$ and $S$ in Equation~\ref{eq:probability_M_before_S_and_E_main_text}. The total probability the variant is identified before any cases are exported is given by $P_0 = P_M + P_S$.

\subsection*{Simulation algorithm}
Numerical simulations of the SARS-CoV-2 transmission model were performed using the Euler-Multinomial algorithm \cite{breto2009time}. The algorithm simulates a discrete time approximation to the continuous time stochastic SEIR model (analogous to the Euler forward algorithm for ODE models), appropriate for efficient simulation of stochastic dynamics in large populations. Simulations were performed using a timestep of 0.01 weeks. 


\section{Acknowledgments}
We thank Shweta Bansal and John Drake for comments on this work. 

\section{Supplementary Material}
Supplementary material is available at PNAS Nexus online.

\section{Funding}
Research reported in this publication was supported by the National Institute Of General Medical Sciences of the National Institutes of Health under Award Number R01GM123007 and in  part with federal funds from the National Institute of Allergy and Infectious Diseases, National Institutes of Health, Department of Health and Human Services, under 
Contract No.
75N93021C00018 (NIAID Centers of Excellence for Influenza Research and Response, CEIRR).  The content is solely the responsibility of the authors and does not necessarily represent the official views of the National Institutes of Health.

\section{Author contributions statement}
Author contributions: T.S.B. and P.R. designed research; T.S.B. performed research; T.S.B. analyzed data; and T.S.B. and P.R. wrote the paper. The authors declare no competing interest.

% \section{Previous presentation}
% These results were previously presented at [conference, date].

% \section{Preprints}
% A preprint of this article is published at [DOI].

\section{Data availability}

The data and source code underlying this article are available in the zenodo repository at [URL], and can be accessed with [DOI].


\bibliographystyle{vancouver}
\bibliography{reference}


\end{document}
