# Supplementary material for: Containing novel SARS-CoV-2 variants at source is possible with high-intensity sequencing
Source: PNAS Nexus. 2022 Aug 19;1(4):pgac159. doi: 10.1093/pnasnexus/pgac159 (PMC9465520; doi:10.1093/pnasnexus/pgac159)
Supplement: pgac159_Supplemental_Files [file pgac159_supplemental_files.zip › PNASNEXUS-PNASNEXUS-2022-00266-T-s07.bib]

@misc{OAG_data,
author={{OAG}},
title={Busiest Routes Right Now},
url = {https://www.oag.com/busiest-routes-right-now},
year = {2022},
\urldate = {2022-02-02}
}

@article{li2020early,
  title={Early transmission dynamics in Wuhan, China, of novel coronavirus--infected pneumonia},
  author={Li, Qun and Guan, Xuhua and Wu, Peng and Wang, Xiaoye and Zhou, Lei and Tong, Yeqing and Ren, Ruiqi and Leung, Kathy SM and Lau, Eric HY and Wong, Jessica Y and others},
  journal={New England Journal of Medicine},
  year={2020},
  publisher={Mass Medical Soc}
}

@article{jones2021estimating,
  title={Estimating infectiousness throughout SARS-CoV-2 infection course},
  author={Jones, Terry C and Biele, Guido and M{\"u}hlemann, Barbara and Veith, Talitha and Schneider, Julia and Beheim-Schwarzbach, J{\"o}rn and Bleicker, Tobias and Tesch, Julia and Schmidt, Marie Luisa and Sander, Leif Erik and others},
  journal={Science},
  volume={373},
  number={6551},
  pages={eabi5273},
  year={2021},
  publisher={American Association for the Advancement of Science}
}


@article{monto2021future,
  title={The future of SARS-CoV-2 vaccination—lessons from influenza},
  author={Monto, Arnold S},
  journal={New England Journal of Medicine},
  volume={385},
  number={20},
  pages={1825--1827},
  year={2021},
  publisher={Mass Medical Soc}
}

@article{brett2013stochastic,
  title={Stochastic processes with distributed delays: chemical Langevin equation and linear-noise approximation},
  author={Brett, Tobias and Galla, Tobias},
  journal={Physical Review Letters},
  volume={110},
  number={25},
  pages={250601},
  year={2013},
  publisher={APS}
}

@article{diseases2022emerging,
  title={Emerging SARS-CoV-2 variants: shooting the messenger},
  author={{The Lancet Infectious Diseases}},
  journal={The Lancet Infectious Diseases},
  volume={22},
  number={1},
  pages={1},
  year={2022},
  publisher={Elsevier}
}


@article{mallapaty2021omicron,
  title={Omicron-variant border bans ignore the evidence, say scientists},
  author={Mallapaty, Smriti and others},
  journal={Nature},
  volume={600},
  number={7888},
  pages={199--199},
  year={2021},
  publisher={Nature}
}

@article{hauser2020estimation,
  title={Estimation of SARS-CoV-2 mortality during the early stages of an epidemic: A modeling study in Hubei, China, and six regions in Europe},
  author={Hauser, Anthony and Counotte, Michel J and Margossian, Charles C and Konstantinoudis, Garyfallos and Low, Nicola and Althaus, Christian L and Riou, Julien},
  journal={PLoS Medicine},
  volume={17},
  number={7},
  pages={e1003189},
  year={2020},
  publisher={Public Library of Science San Francisco, CA USA}
}

@article{baker2020successful,
  title={Successful elimination of Covid-19 transmission in New Zealand},
  author={Baker, Michael G and Wilson, Nick and Anglemyer, Andrew},
  journal={New England Journal of Medicine},
  volume={383},
  number={8},
  pages={e56},
  year={2020},
  publisher={Mass Medical Soc}
}

@article{de2021navigating,
  title={Navigating from SARS-CoV-2 elimination to endemicity in Australia, Hong Kong, New Zealand, and Singapore},
  author={De Foo, Chuan and Gr{\'e}pin, Karen A and Cook, Alex R and Hsu, Li Yang and Bartos, Michael and Singh, Sudhvir and Asgari, Nima and Teo, Yik Ying and Heymann, David L and Legido-Quigley, Helena},
  journal={The Lancet},
  volume={398},
  number={10311},
  pages={1547--1551},
  year={2021},
  publisher={Elsevier}
}

@misc{uk_ons_pop,
author={{Office of National Statistics}},
title={{Population estimates for the UK, England and Wales, Scotland and Northern Ireland: mid-2020
}},
url = {https://www.ons.gov.uk/peoplepopulationandcommunity/populationandmigration/populationestimates/bulletins/annualmidyearpopulationestimates/mid2020},
year = {2020},
journal = {Office of National Statistics},
urldate = {2022-02-02}
}

@article{hollingsworth2006will,
  title={Will travel restrictions control the international spread of pandemic influenza?},
  author={Hollingsworth, T D{\'e}irdre and Ferguson, Neil M and Anderson, Roy M},
  journal={Nature Medicine},
  volume={12},
  number={5},
  pages={497--499},
  year={2006},
  publisher={Nature Publishing Group}
}

@book{anderson2015stochastic,
  title={Stochastic Analysis of Biochemical Systems},
  author={Anderson, David F and Kurtz, Thomas G},
  volume={674},
  year={2015},
  publisher={Springer}
}


@book{temme1996special,
  title={Special Functions: An Introduction to The Classical Functions of Mathematical Physics},
  author={Temme, Nico M},
  year={1996},
  publisher={John Wiley \& Sons}
}


@article{elliott2021exponential,
  title={Exponential growth, high prevalence of SARS-CoV-2, and vaccine effectiveness associated with the Delta variant},
  author={Elliott, Paul and Haw, David and Wang, Haowei and Eales, Oliver and Walters, Caroline E and Ainslie, Kylie EC and Atchison, Christina and Fronterre, Claudio and Diggle, Peter J and Page, Andrew J and others},
  journal={Science},
  volume={374},
  number={6574},
  pages={eabl9551},
  year={2021},
  publisher={American Association for the Advancement of Science}
}

@article{lai2020effect,
  title={Effect of non-pharmaceutical interventions to contain COVID-19 in China},
  author={Lai, Shengjie and Ruktanonchai, Nick W and Zhou, Liangcai and Prosper, Olivia and Luo, Wei and Floyd, Jessica R and Wesolowski, Amy and Santillana, Mauricio and Zhang, Chi and Du, Xiangjun and others},
  journal={Nature},
  volume={585},
  number={7825},
  pages={410--413},
  year={2020},
  publisher={Nature Publishing Group}
}

@article{ferguson2005strategies,
  title={Strategies for containing an emerging influenza pandemic in Southeast Asia},
  author={Ferguson, Neil M and Cummings, Derek AT and Cauchemez, Simon and Fraser, Christophe and Riley, Steven and Meeyai, Aronrag and Iamsirithaworn, Sopon and Burke, Donald S},
  journal={Nature},
  volume={437},
  number={7056},
  pages={209--214},
  year={2005},
  publisher={Nature Publishing Group}
}

@article{germann2006mitigation,
  title={Mitigation strategies for pandemic influenza in the United States},
  author={Germann, Timothy C and Kadau, Kai and Longini, Ira M and Macken, Catherine A},
  journal={Proceedings of the National Academy of Sciences},
  volume={103},
  number={15},
  pages={5935--5940},
  year={2006},
  publisher={National Acad Sciences}
}

@article{flahault2006strategies,
  title={Strategies for containing a global influenza pandemic},
  author={Flahault, Antoine and Vergu, Elisabeta and Coudeville, Laurent and Grais, Rebecca F},
  journal={Vaccine},
  volume={24},
  number={44-46},
  pages={6751--6755},
  year={2006},
  publisher={Elsevier}
}

@article{ferguson2006strategies,
  title={Strategies for mitigating an influenza pandemic},
  author={Ferguson, Neil M and Cummings, Derek AT and Fraser, Christophe and Cajka, James C and Cooley, Philip C and Burke, Donald S},
  journal={Nature},
  volume={442},
  number={7101},
  pages={448--452},
  year={2006},
  publisher={Nature Publishing Group}
}

@article{cooper2006delaying,
  title={Delaying the international spread of pandemic influenza},
  author={Cooper, Ben S and Pitman, Richard J and Edmunds, W John and Gay, Nigel J},
  journal={PLoS Medicine},
  volume={3},
  number={6},
  pages={e212},
  year={2006},
  publisher={Public Library of Science San Francisco, USA}
}

@article{hadfield2018,
  title={Nextstrain: real-time tracking of pathogen evolution},
  author={Hadfield, James and Megill, Colin and Bell, Sidney M and Huddleston, John and Potter, Barney and Callender, Charlton and Sagulenko, Pavel and Bedford, Trevor and Neher, Richard A},
  journal={Bioinformatics},
  volume={34},
  number={23},
  pages={4121--4123},
  year={2018},
  publisher={Oxford University Press}
}

@article{benson2015genbank,
  title={GenBank},
  author={Benson, Dennis A and Clark, Karen and Karsch-Mizrachi, Ilene and Lipman, David J and Ostell, James and Sayers, Eric W},
  journal={Nucleic Acids Research},
  volume={43},
  number={Database issue},
  pages={D30},
  year={2015},
  publisher={Oxford University Press}
}

@article{colizza2007modeling,
  title={Modeling the worldwide spread of pandemic influenza: baseline case and containment interventions},
  author={Colizza, Vittoria and Barrat, Alain and Barthelemy, Marc and Valleron, Alain-Jacques and Vespignani, Alessandro},
  journal={PLoS Medicine},
  volume={4},
  number={1},
  pages={e13},
  year={2007},
  publisher={Public Library of Science San Francisco, USA}
}

@article{wang2018characterizing,
  title={Characterizing the dynamics underlying global spread of epidemics},
  author={Wang, Lin and Wu, Joseph T},
  journal={Nature Communications},
  volume={9},
  number={1},
  pages={1--11},
  year={2018},
  publisher={Nature Publishing Group}
}

@article{breto2009time,
  title={Time series analysis via mechanistic models},
  author={Bret{\'o}, Carles and He, Daihai and Ionides, Edward L and King, Aaron A},
  journal={The Annals of Applied Statistics},
  pages={319--348},
  year={2009},
  publisher={JSTOR}
}

@article{tomba2008simple,
  title={A simple explanation for the low impact of border control as a countermeasure to the spread of an infectious disease},
  author={Tomba, Gianpaolo Scalia and Wallinga, Jacco},
  journal={Mathematical Biosciences},
  volume={214},
  number={1-2},
  pages={70--72},
  year={2008},
  publisher={Elsevier}
}


@article{poletto2014assessing,
  title={Assessing the impact of travel restrictions on international spread of the 2014 West African Ebola epidemic},
  author={Poletto, Chiara and Gomes, MF and y Piontti, A Pastore and Rossi, Luca and Bioglio, Livio and Chao, Dennis L and Longini Jr, IM and Halloran, M Elizabeth and Colizza, Vittoria and Vespignani, Alessandro},
  journal={Eurosurveillance},
  volume={19},
  number={42},
  pages={20936},
  year={2014},
  publisher={European Centre for Disease Prevention and Control}
}


@article{kurtz1978strong,
  title={Strong approximation theorems for density dependent Markov chains},
  author={Kurtz, Thomas G},
  journal={Stochastic Processes and their Applications},
  volume={6},
  number={3},
  pages={223--240},
  year={1978},
  publisher={Elsevier}
}

@article{zhang2021emergence,
  title={Emergence of a novel SARS-CoV-2 variant in Southern California},
  author={Zhang, Wenjuan and Davis, Brian D and Chen, Stephanie S and Martinez, Jorge M Sincuir and Plummer, Jasmine T and Vail, Eric},
  journal={{JAMA}},
  volume={325},
  number={13},
  pages={1324--1326},
  year={2021},
  publisher={American Medical Association}
}

@article{moon2021averting,
  title={Averting future vaccine injustice},
  author={Moon, Suerie and Alonso Ruiz, Adrian and Vieira, Marcela},
  journal={New England Journal of Medicine},
  volume={385},
  number={3},
  pages={193--196},
  year={2021},
  publisher={Mass Medical Soc}
}

@article{grint2021case,
  title={Case fatality risk of the SARS-CoV-2 variant of concern B. 1.1. 7 in England, 16 November to 5 February},
  author={Grint, Daniel J and Wing, Kevin and Williamson, Elizabeth and McDonald, Helen I and Bhaskaran, Krishnan and Evans, David and Evans, Stephen JW and Walker, Alex J and Hickman, George and Nightingale, Emily and others},
  journal={Eurosurveillance},
  volume={26},
  number={11},
  pages={2100256},
  year={2021},
  publisher={European Centre for Disease Prevention and Control}
}

@article{jangra2021sars,
  title={SARS-CoV-2 spike E484K mutation reduces antibody neutralisation},
  author={Jangra, Sonia and Ye, Chengjin and Rathnasinghe, Raveen and Stadlbauer, Daniel and Alshammary, Hala and Amoako, Angela A and Awawda, Mahmoud H and Beach, Katherine F and Berm{\'u}dez-Gonz{\'a}lez, Maria C and Chernet, Rachel L and others},
  journal={The Lancet Microbe},
  year={2021},
  publisher={Elsevier}
}

@article{kissler2020projecting,
  title={Projecting the transmission dynamics of SARS-CoV-2 through the postpandemic period},
  author={Kissler, Stephen M and Tedijanto, Christine and Goldstein, Edward and Grad, Yonatan H and Lipsitch, Marc},
  journal={Science},
  volume={368},
  number={6493},
  pages={860--868},
  year={2020},
  publisher={American Association for the Advancement of Science}
}

@article{alizon2021rapid,
  title={Rapid spread of the SARS-CoV-2 Delta variant in some French regions, June 2021},
  author={Alizon, Samuel and Haim-Boukobza, St{\'e}phanie and Foulongne, Vincent and Verdurme, Laura and Trombert-Paolantoni, Sabine and Lecorche, Emmanuel and Roquebert, B{\'e}n{\'e}dicte and Sofonea, Mircea T},
  journal={Eurosurveillance},
  volume={26},
  number={28},
  pages={2100573},
  year={2021},
  publisher={European Centre for Disease Prevention and Control}
}

@article{veldhoen2021endemic,
  title={Endemic SARS-CoV-2 will maintain post-pandemic immunity},
  author={Veldhoen, Marc and Simas, J Pedro},
  journal={Nature Reviews Immunology},
  volume={21},
  number={3},
  pages={131--132},
  year={2021},
  publisher={Nature Publishing Group}
}

@article{shaman2020will,
  title={Will SARS-CoV-2 become endemic?},
  author={Shaman, Jeffrey and Galanti, Marta},
  journal={Science},
  volume={370},
  number={6516},
  pages={527--529},
  year={2020},
  publisher={American Association for the Advancement of Science}
}

@article{omer2009vaccine,
  title={Vaccine refusal, mandatory immunization, and the risks of vaccine-preventable diseases},
  author={Omer, Saad B and Salmon, Daniel A and Orenstein, Walter A and Dehart, M Patricia and Halsey, Neal},
  journal={New England Journal of Medicine},
  volume={360},
  number={19},
  pages={1981--1988},
  year={2009},
  publisher={Mass Medical Soc}
}

@article{walensky2021sars,
  title={SARS-CoV-2 variants of concern in the United States—Challenges and opportunities},
  author={Walensky, Rochelle P and Walke, Henry T and Fauci, Anthony S},
  journal={{JAMA}},
  volume={325},
  number={11},
  pages={1037--1038},
  year={2021},
  publisher={American Medical Association}
}

@article{mcanulty2020suppressing,
  title={Suppressing the epidemic in New South Wales},
  author={McAnulty, Jeremy M and Ward, Kate},
  journal={New England Journal of Medicine},
  volume={382},
  number={21},
  pages={e74},
  year={2020},
  publisher={Mass Medical Soc}
}

@article{kenyon2021australia,
  title={Australia's struggle with the delta variant},
  author={Kenyon, Georgina},
  journal={The Lancet Infectious Diseases},
  volume={21},
  number={10},
  pages={1358},
  year={2021},
  publisher={Elsevier}
}

@article{tregoning2021progress,
  title={Progress of the COVID-19 vaccine effort: viruses, vaccines and variants versus efficacy, effectiveness and escape},
  author={Tregoning, John S and Flight, Katie E and Higham, Sophie L and Wang, Ziyin and Pierce, Benjamin F},
  journal={Nature Reviews Immunology},
  pages={1--11},
  year={2021},
  publisher={Nature Publishing Group}
}

@article{cevik2021covid,
  title={COVID-19 vaccines: Keeping pace with SARS-CoV-2 variants},
  author={Cevik, Muge and Grubaugh, Nathan D and Iwasaki, Akiko and Openshaw, Peter},
  journal={Cell},
  volume={184},
  number={20},
  pages={5077--5081},
  year={2021},
  publisher={Elsevier}
}

@article{cherian2021sars,
  title={SARS-CoV-2 spike mutations, L452R, T478K, E484Q and P681R, in the second wave of COVID-19 in Maharashtra, India},
  author={Cherian, Sarah and Potdar, Varsha and Jadhav, Santosh and Yadav, Pragya and Gupta, Nivedita and Das, Mousumi and Rakshit, Partha and Singh, Sujeet and Abraham, Priya and Panda, Samiran and others},
  journal={Microorganisms},
  volume={9},
  number={7},
  pages={1542},
  year={2021},
  publisher={Multidisciplinary Digital Publishing Institute}
}

@article{volz2021assessing,
  title={Assessing transmissibility of SARS-CoV-2 lineage B. 1.1. 7 in England},
  author={Volz, Erik and Mishra, Swapnil and Chand, Meera and Barrett, Jeffrey C and Johnson, Robert and Geidelberg, Lily and Hinsley, Wes R and Laydon, Daniel J and Dabrera, Gavin and O’Toole, {\'A}ine and others},
  journal={Nature},
  volume={593},
  number={7858},
  pages={266--269},
  year={2021},
  publisher={Nature Publishing Group}
}

@article{davies2021estimated,
  title={Estimated transmissibility and impact of SARS-CoV-2 lineage B. 1.1. 7 in England},
  author={Davies, Nicholas G and Abbott, Sam and Barnard, Rosanna C and Jarvis, Christopher I and Kucharski, Adam J and Munday, James D and Pearson, Carl AB and Russell, Timothy W and Tully, Damien C and Washburne, Alex D and others},
  journal={Science},
  volume={372},
  number={6538},
  year={2021},
  publisher={American Association for the Advancement of Science}
}

@article{galloway2021emergence,
  title={Emergence of SARS-CoV-2 b. 1.1. 7 lineage—united states, december 29, 2020--january 12, 2021},
  author={Galloway, Summer E and Paul, Prabasaj and MacCannell, Duncan R and Johansson, Michael A and Brooks, John T and MacNeil, Adam and Slayton, Rachel B and Tong, Suxiang and Silk, Benjamin J and Armstrong, Gregory L and others},
  journal={Morbidity and Mortality Weekly Report},
  volume={70},
  number={3},
  pages={95},
  year={2021},
  publisher={Centers for Disease Control and Prevention}
}

@article{viana2022rapid,
  title={Rapid epidemic expansion of the SARS-CoV-2 Omicron variant in southern Africa},
  author={Viana, Raquel and Moyo, Sikhulile and Amoako, Daniel G and Tegally, Houriiyah and Scheepers, Cathrine and Althaus, Christian L and Anyaneji, Ugochukwu J and Bester, Phillip A and Boni, Maciej F and Chand, Mohammed and others},
  journal={Nature},
  pages={1--10},
  year={2022},
  publisher={Nature Publishing Group}
}

@article{liu2021striking,
  title={Striking antibody evasion manifested by the Omicron variant of SARS-CoV-2},
  author={Liu, Lihong and Iketani, Sho and Guo, Yicheng and Chan, Jasper FW and Wang, Maple and Liu, Liyuan and Luo, Yang and Chu, Hin and Huang, Yiming and Nair, Manoj S and others},
  journal={Nature},
  pages={1--8},
  year={2021},
  publisher={Nature Publishing Group}
}

@article{mlcochova2021sars,
  title={SARS-CoV-2 B. 1.617. 2 Delta variant replication and immune evasion},
  author={Mlcochova, Petra and Kemp, Steven A and Dhar, Mahesh Shanker and Papa, Guido and Meng, Bo and Ferreira, Isabella ATM and Datir, Rawlings and Collier, Dami A and Albecka, Anna and Singh, Sujeet and others},
  journal={Nature},
  pages={1--6},
  year={2021},
  publisher={Nature Publishing Group}
}

@article{milne2021does,
  title={Does infection with or vaccination against SARS-CoV-2 lead to lasting immunity?},
  author={Milne, Gregory and Hames, Thomas and Scotton, Chris and Gent, Nick and Johnsen, Alexander and Anderson, Roy M and Ward, Tom},
  journal={The Lancet Respiratory Medicine},
  year={2021},
  publisher={Elsevier}
}

@article{dror2020vaccine,
  title={Vaccine hesitancy: the next challenge in the fight against COVID-19},
  author={Dror, Amiel A and Eisenbach, Netanel and Taiber, Shahar and Morozov, Nicole G and Mizrachi, Matti and Zigron, Asaf and Srouji, Samer and Sela, Eyal},
  journal={European Journal of Epidemiology},
  volume={35},
  number={8},
  pages={775--779},
  year={2020},
  publisher={Springer}
}

@article{thompson2021interim,
  title={Interim estimates of vaccine effectiveness of BNT162b2 and mRNA-1273 COVID-19 vaccines in preventing SARS-CoV-2 infection among health care personnel, first responders, and other essential and frontline workers—eight US locations, December 2020--March 2021},
  author={Thompson, Mark G and Burgess, Jefferey L and Naleway, Allison L and Tyner, Harmony L and Yoon, Sarang K and Meece, Jennifer and Olsho, Lauren EW and Caban-Martinez, Alberto J and Fowlkes, Ashley and Lutrick, Karen and others},
  journal={Morbidity and Mortality Weekly Report},
  volume={70},
  number={13},
  pages={495},
  year={2021},
  publisher={Centers for Disease Control and Prevention}
}

@article{turner2021sars,
  title={SARS-CoV-2 mRNA vaccines induce persistent human germinal centre responses},
  author={Turner, Jackson S and O’Halloran, Jane A and Kalaidina, Elizaveta and Kim, Wooseob and Schmitz, Aaron J and Zhou, Julian Q and Lei, Tingting and Thapa, Mahima and Chen, Rita E and Case, James Brett and others},
  journal={Nature},
  volume={596},
  number={7870},
  pages={109--113},
  year={2021},
  publisher={Nature Publishing Group}
}

@article{voysey2021safety,
  title={Safety and efficacy of the ChAdOx1 nCoV-19 vaccine (AZD1222) against SARS-CoV-2: an interim analysis of four randomised controlled trials in Brazil, South Africa, and the UK},
  author={Voysey, Merryn and Clemens, Sue Ann Costa and Madhi, Shabir A and Weckx, Lily Y and Folegatti, Pedro M and Aley, Parvinder K and Angus, Brian and Baillie, Vicky L and Barnabas, Shaun L and Bhorat, Qasim E and others},
  journal={The Lancet},
  volume={397},
  number={10269},
  pages={99--111},
  year={2021},
  publisher={Elsevier}
}

@article{shu2017gisaid,
  title={GISAID: Global initiative on sharing all influenza data--from vision to reality},
  author={Shu, Yuelong and McCauley, John},
  journal={Eurosurveillance},
  volume={22},
  number={13},
  pages={30494},
  year={2017},
  publisher={European Centre for Disease Prevention and Control}
}

@article{amit2021early,
  title={Early rate reductions of SARS-CoV-2 infection and COVID-19 in BNT162b2 vaccine recipients},
  author={Amit, Sharon and Regev-Yochay, Gili and Afek, Arnon and Kreiss, Yitshak and Leshem, Eyal},
  journal={The Lancet},
  volume={397},
  number={10277},
  pages={875--877},
  year={2021},
  publisher={Elsevier}
}

@article{keeling2020efficacy,
  title={Efficacy of contact tracing for the containment of the 2019 novel coronavirus (COVID-19)},
  author={Keeling, Matt J and Hollingsworth, T Deirdre and Read, Jonathan M},
  journal={J Epidemiol. Community Health},
  volume={74},
  number={10},
  pages={861--866},
  year={2020},
  publisher={BMJ Publishing Group Ltd}
}


@article{walensky2020mitigation,
  title={From mitigation to containment of the COVID-19 pandemic: putting the SARS-CoV-2 genie back in the bottle},
  author={Walensky, Rochelle P and Del Rio, Carlos},
  journal={{JAMA}},
  volume={323},
  number={19},
  pages={1889--1890},
  year={2020},
  publisher={American Medical Association}
}

@article{constable2013stochastic,
  title={Stochastic dynamics on slow manifolds},
  author={Constable, George WA and McKane, Alan J and Rogers, Tim},
  journal={Journal of Physics A: Mathematical and Theoretical},
  volume={46},
  number={29},
  pages={295002},
  year={2013},
  publisher={IOP Publishing}
}

@article{otto2021origins,
  title={The origins and potential future of SARS-CoV-2 variants of concern in the evolving COVID-19 pandemic},
  author={Otto, Sarah P and Day, Troy and Arino, Julien and Colijn, Caroline and Dushoff, Jonathan and Li, Michael and Mechai, Samir and Van Domselaar, Gary and Wu, Jianhong and Earn, David JD and others},
  journal={Current Biology},
  year={2021},
  publisher={Elsevier}
}

@article{marschner2021estimating,
  title={Estimating age-specific COVID-19 fatality risk and time to death by comparing population diagnosis and death patterns: Australian data},
  author={Marschner, Ian C},
  journal={BMC Medical Research Methodology},
  volume={21},
  number={1},
  pages={1--10},
  year={2021},
  publisher={BioMed Central}
}

@article{alene2021serial,
  title={Serial interval and incubation period of COVID-19: a systematic review and meta-analysis},
  author={Alene, Muluneh and Yismaw, Leltework and Assemie, Moges Agazhe and Ketema, Daniel Bekele and Gietaneh, Wodaje and Birhan, Tilahun Yemanu},
  journal={BMC Infectious Diseases},
  volume={21},
  number={1},
  pages={1--9},
  year={2021},
  publisher={Springer}
}


@article{annavajhala2021emergence,
  title={Emergence and expansion of SARS-CoV-2 B. 1.526 after identification in New York},
  author={Annavajhala, Medini K and Mohri, Hiroshi and Wang, Pengfei and Nair, Manoj and Zucker, Jason E and Sheng, Zizhang and Gomez-Simmonds, Angela and Kelley, Anne L and Tagliavia, Maya and Huang, Yaoxing and others},
  journal={Nature},
  volume={597},
  number={7878},
  pages={703--708},
  year={2021},
  publisher={Nature Publishing Group}
}
@article{washington2021emergence,
  title={Emergence and rapid transmission of SARS-CoV-2 B. 1.1. 7 in the United States},
  author={Washington, Nicole L and Gangavarapu, Karthik and Zeller, Mark and Bolze, Alexandre and Cirulli, Elizabeth T and Barrett, Kelly M Schiabor and Larsen, Brendan B and Anderson, Catelyn and White, Simon and Cassens, Tyler and others},
  journal={Cell},
  volume={184},
  number={10},
  pages={2587--2594},
  year={2021},
  publisher={Elsevier}
}

@book{keeling2011,
  title={Modeling Infectious Diseases in Humans and Animals},
  author={Keeling, Matt J and Rohani, Pejman},
  year={2011},
  publisher={Princeton University Press}
}


@book{van1992stochastic,
  title={Stochastic Processes in Physics and Chemistry},
  author={Van Kampen, Nicolaas Godfried},
  volume={1},
  year={1992},
  publisher={Elsevier}
}

@article{read2015imperfect,
  title={Imperfect vaccination can enhance the transmission of highly virulent pathogens},
  author={Read, Andrew F and Baigent, Susan J and Powers, Claire and Kgosana, Lydia B and Blackwell, Luke and Smith, Lorraine P and Kennedy, David A and Walkden-Brown, Stephen W and Nair, Venugopal K},
  journal={PLoS Biology},
  volume={13},
  number={7},
  pages={e1002198},
  year={2015},
  publisher={Public Library of Science}
}


@article{carrat2008,
  title={Time lines of infection and disease in human influenza: a review of volunteer challenge studies},
  author={Carrat, Fabrice and Vergu, Elisabeta and Ferguson, Neil M and Lemaitre, Magali and Cauchemez, Simon and Leach, Steve and Valleron, Alain-Jacques},
  journal={American Journal of Epidemiology},
  volume={167},
  number={7},
  pages={775--785},
  year={2008},
  publisher={Oxford University Press}
}

@Article{pomp2016,
    title = {Statistical Inference for Partially Observed {Markov}
      Processes via the {R} Package {pomp}},
    author = {Aaron A. King and Dao Nguyen and Edward L. Ionides},
    journal = {Journal of Statistical Software},
    year = {2016},
    volume = {69},
    number = {12},
    pages = {1--43},
    doi = {10.18637/jss.v069.i12},
  }
  @Manual{,
    title = {{pomp}: {Statistical} Inference for Partially Observed
      {Markov} Processes},
    author = {Aaron A. King and Edward L. Ionides and Carles Martinez
      Bret\'o and Stephen P. Ellner and Matthew J. Ferrari and Bruce E.
      Kendall and Michael Lavine and Dao Nguyen and Daniel C. Reuman
      and Helen Wearing and Simon N. Wood},
    year = {2020},
    note = {R~package, version~2.8},
    url = {https://kingaa.github.io/pomp/},
  }


@article{sobol1967distribution,
  title={On the distribution of points in a cube and the approximate evaluation of integrals},
  author={Sobol', Il'ya Meerovich},
  journal={Zhurnal Vychislitel'noi Matematiki i Matematicheskoi Fiziki},
  volume={7},
  number={4},
  pages={784--802},
  year={1967},
  publisher={Russian Academy of Sciences, Branch of Mathematical Sciences}
}

@article{sobol1976uniformly,
  title={Uniformly distributed sequences with an additional uniform property},
  author={Sobol, Ilya M},
  journal={USSR Computational Mathematics and Mathematical Physics},
  volume={16},
  number={5},
  pages={236--242},
  year={1976},
  publisher={Elsevier}
}


@article{ga_2013,
   author = {Luca Scrucca},
   title = {GA: A Package for Genetic Algorithms in R},
   journal = {Journal of Statistical Software, Articles},
   volume = {53},
   number = {4},
   year = {2013},
   keywords = {},
   issn = {1548-7660},
   pages = {1--37},
   doi = {10.18637/jss.v053.i04},
   url = {https://www.jstatsoft.org/v053/i04}
}

@article{matthies1979solution,
  title={The solution of nonlinear finite element equations},
  author={Matthies, Hermann and Strang, Gilbert},
  journal={International journal for numerical methods in engineering},
  volume={14},
  number={11},
  pages={1613--1626},
  year={1979},
  publisher={Wiley Online Library}
}


@article{ga_2017_hybridGA,
  author = {Luca Scrucca},
  title = {{On Some Extensions to GA Package: Hybrid Optimisation,
          Parallelisation and Islands Evolution}},
  year = {2017},
  journal = {{The R Journal}},
  doi = {10.32614/RJ-2017-008},
  url = {https://doi.org/10.32614/RJ-2017-008},
  pages = {187--206},
  volume = {9},
  number = {1}
}

@book{eiben2003introduction,
  title={Introduction to evolutionary computing},
  author={Eiben, Agoston E and Smith, James E and others},
  publisher={Springer}
}


@article{lloyd2005superspreading,
  title={Superspreading and the effect of individual variation on disease emergence},
  author={Lloyd-Smith, James O and Schreiber, Sebastian J and Kopp, P Ekkehard and Getz, Wayne M},
  journal={Nature},
  volume={438},
  number={7066},
  pages={355--359},
  year={2005},
  publisher={Nature Publishing Group}
}

@article{adam2020clustering,
  title={Clustering and superspreading potential of SARS-CoV-2 infections in Hong Kong},
  author={Adam, Dillon C and Wu, Peng and Wong, Jessica Y and Lau, Eric HY and Tsang, Tim K and Cauchemez, Simon and Leung, Gabriel M and Cowling, Benjamin J},
  journal={Nature Medicine},
  volume={26},
  number={11},
  pages={1714--1719},
  year={2020},
  publisher={Nature Publishing Group}
}


@article{smyth2022tracking,
  title={Tracking cryptic SARS-CoV-2 lineages detected in NYC wastewater},
  author={Smyth, Davida S and Trujillo, Monica and Gregory, Devon A and Cheung, Kristen and Gao, Anna and Graham, Maddie and Guan, Yue and Guldenpfennig, Caitlyn and Hoxie, Irene and Kannoly, Sherin and others},
  journal={Nature communications},
  volume={13},
  number={1},
  pages={1--9},
  year={2022},
  publisher={Nature Publishing Group}
}
